# Supplementary material for: Mass Spectrometric Fingerprinting to Detect Fraud and Herbal Adulteration in Plant Food Supplements
Source: Molecules. 2025 Jul 17;30(14):3001. doi: 10.3390/molecules30143001 (PMC12298695; doi:10.3390/molecules30143001)
Supplement: Supplementary file 1 [file molecules-30-03001-s001.zip]

Archive with 1 entries (1 files):
- molecules-3713464-supplementary.pdf
